# Supplementary material for: Roles of the Na+/H+ Exchanger Isoform 1 and Urokinase in Prostate Cancer Cell Migration and Invasion
Source: Int J Mol Sci. 2021 Dec 9;22(24):13263. doi: 10.3390/ijms222413263 (PMC8705693; doi:10.3390/ijms222413263)
Supplement: Supplementary file 1 [file ijms-22-13263-s001.zip]

Archive with 1 entries (1 files):
- ijms-1472990-supplementary.pdf
